# Supplementary material for: A Comparative Study of Immunogenicity, Antibody Persistence, and Safety of Three Different COVID-19 Boosters between Individuals with Comorbidities and the Normal Population
Source: Vaccines (Basel). 2023 Aug 17;11(8):1376. doi: 10.3390/vaccines11081376 (PMC10459403; doi:10.3390/vaccines11081376)
Supplement: Supplementary file 1 [file vaccines-11-01376-s001.zip]

Archive with 1 entries (1 files):
- vaccines-2495850-supplementary.pdf
